# Supplementary material for: New Sustainable Multilayered Membranes Based on ZrVTi for Hydrogen Purification
Source: Membranes (Basel). 2022 Jul 21;12(7):722. doi: 10.3390/membranes12070722 (PMC9317777; doi:10.3390/membranes12070722)
Supplement: Supplementary file 1 [file membranes-12-00722-s001.zip]

Archive with 1 entries (1 files):
- membranes-1814822-supplementary.pdf
